# Supplementary material for: A DoS attack detection method based on adversarial neural network
Source: PeerJ Comput Sci. 2024 Aug 9;10:e2162. doi: 10.7717/peerj-cs.2162 (PMC11323101; doi:10.7717/peerj-cs.2162)
Supplement: Supplemental Information 1 [file peerj-cs-10-2162-s001.zip]

Archive with 13 entries (13 files):
- raw_Data/Figure 10(a).xpt
- raw_Data/Figure 10(b).xpt
- raw_Data/Figure 6.xpt
- raw_Data/Figure 7(a).xpt
- raw_Data/Figure 7(b).xpt
- raw_Data/Figure 7(c).xpt
- raw_Data/Figure 7(d).xpt
- raw_Data/Figure 7(e).xpt
- raw_Data/Figure 7(f).xpt
- raw_Data/Figure 8(a).xpt
- raw_Data/Figure 8(b).xpt
- raw_Data/Figure 9(a).xpt
- raw_Data/Figure 9(b).xpt
