# Supplementary material for: A DoS attack detection method based on adversarial neural network
Source: PeerJ Comput Sci. 2024 Aug 9;10:e2162. doi: 10.7717/peerj-cs.2162 (PMC11323101; doi:10.7717/peerj-cs.2162)
Supplement: Supplemental Information 2 — The code implements a deep learning model based on TensorFlow to deal with classification problems. First, it loads and preprocesses the data, where X is a random array with the size of (1000, 10) and y is a random integer array with the size of (1000,10), representing the category label. Then, the data is divided into training set and test set, and X is readjusted to the shape of (None, 10, 10, 1) to meet the input requirements of convolutional neural network model. Next, a function is defined to calculate the category weight to deal with the imbalance of categories. Then, a simple convolutional neural network model is constructed, which includes two convolution layers and two fully connected layers, and is used to classify data. Then, a model class’ ICWGANInverter’ with generator and discriminator is defined, in which the generator is responsible for generating data and the discriminator is responsible for discriminating real data and generating data. A ’compile’ method is also defined in this class, which is used to compile the model and set the optimizer and loss function. Then, a ’genetic_algorithm’ is implemented to optimize the parameters of the model. Genetic algorithm includes operations such as selection, crossover and mutation. Finally, a function ’evaluate_model’ is defined to evaluate the model performance, which calculates the accuracy, classification report and confusion matrix of the model on the test set. In the’ main’ function, firstly, the data is loaded and the category weights are calculated, then a model is built by using the ’ICWGANInverter’ class, and it is compiled and trained. Then, a simple convolutional neural network model is constructed, compiled and trained. Finally, the performance of the two models on the test set is evaluated. [file peerj-cs-10-2162-s002.txt]

import numpy as np
import pandas as pd
import tensorflow as tf
from sklearn.model_selection import train_test_split
from sklearn.utils.class_weight import compute_class_weight
from tensorflow.keras import layers, models, optimizers
from tensorflow.keras.optimizers import Adam
from tensorflow.keras.losses import BinaryCrossentropy, SparseCategoricalCrossentropy
from sklearn.utils import class_weight
import random
from sklearn.metrics import accuracy_score, classification_report, confusion_matrix

def load_data():
    X = np.random.rand(1000, 10)
    y = np.random.randint(0, 2, size=(1000,))
    X_train, X_test, y_train, y_test = train_test_split(X, y, test_size=0.2, random_state=42)
    X_train = X_train.reshape((-1, 10, 10, 1))
    X_test = X_test.reshape((-1, 10, 10, 1))
    return X_train, X_test, y_train, y_test

def compute_weights(y_train):
    class_weights = compute_class_weight('balanced', classes=np.unique(y_train), y=y_train)
    class_weight_dict = dict(enumerate(class_weights))
    return class_weight_dict

def build_cnn(input_shape, num_classes):
    model = models.Sequential([
        layers.Conv2D(32, (3, 3), activation='relu', input_shape=input_shape),
        layers.MaxPooling2D((2, 2)),
        layers.Conv2D(64, (3, 3), activation='relu'),
        layers.Flatten(),
        layers.Dense(64, activation='relu'),
        layers.Dense(num_classes, activation='softmax')
    ])
    return model

class ICWGANInverter(tf.keras.Model):
    def __init__(self, input_shape, num_classes):
        super(ICWGANInverter, self).__init__()
        self.generator = self.build_generator(input_shape, num_classes)
        self.discriminator = self.build_discriminator(num_classes)

    def build_generator(self, input_shape, num_classes):

        noise_input = layers.Input(shape=input_shape)
        condition_input = layers.Input(shape=(num_classes,))
        x = layers.Concatenate()([noise_input, condition_input])
        x = layers.Dense(128, activation='relu')(x)
        x = layers.Dense(np.prod(input_shape), activation='sigmoid')(x)
        x = layers.Reshape(input_shape)(x)
        return models.Model([noise_input, condition_input], x)

    def build_discriminator(self, num_classes):

        input_data = layers.Input(shape=(10,))
        x = layers.Dense(40, activation='relu')(input_data)
        x = layers.Dense(20, activation='relu')(x)
        x = layers.Dense(10, activation='relu')(x)
        validity = layers.Dense(1, activation='sigmoid')(x)
        label = layers.Dense(num_classes, activation='softmax')(x)
        return models.Model(input_data, [validity, label])

    def compile(self, d_optimizer, g_optimizer, d_loss_fn, g_loss_fn):
        super(ICWGANInverter, self).compile()
        self.d_optimizer = d_optimizer
        self.g_optimizer = g_optimizer
        self.d_loss_fn = d_loss_fn
        self.g_loss_fn = g_loss_fn

def genetic_algorithm(population, fitness_func, num_generations, mutation_rate):
    for generation in range(num_generations):
        print("Generation :", generation)
        
        fitness = [fitness_func(individual) for individual in population]
        parents = selection(population, fitness)
        next_generation = crossover(parents)
        next_generation = mutate(next_generation, mutation_rate)
        population = next_generation
        
    return sorted(zip(population, fitness), key=lambda x: x[1], reverse=True)[0]

def selection(population, fitness):
    tournament_size = 3
    parents = []
    for _ in range(len(population)):
        participants = random.sample(list(zip(population, fitness)), tournament_size)
        winner = max(participants, key=lambda x: x[1])[0]
        parents.append(winner)
    return parents

def crossover(parents):
    crossover_point = random.randint(1, len(parents[0]))
    children = []
    for i in range(0, len(parents), 2):
        parent1 = parents[i]
        parent2 = parents[min(i + 1, len(parents) - 1)]  # Ensure index is within bounds
        child1 = parent1[:crossover_point] + parent2[crossover_point:]
        child2 = parent2[:crossover_point] + parent1[crossover_point:]
        children.extend([child1, child2])
    return children

def mutate(population, mutation_rate):
    mutated_population = []
    for individual in population:
        mutated_individual = []
        for gene in individual:
            if random.random() < mutation_rate:
                mutated_gene = 1 - gene
            else:
                mutated_gene = gene
            mutated_individual.append(mutated_gene)
        mutated_population.append(mutated_individual)
    return mutated_population

def evaluate_model(model, X_test, y_test):
    predictions = model.predict(X_test)
    if len(predictions.shape) > 1 and predictions.shape[1] > 1:
        predictions = np.argmax(predictions, axis=1)
    else:
        predictions = np.round(predictions).astype(int)
    
    acc = accuracy_score(y_test, predictions)
    report = classification_report(y_test, predictions)
    confusion = confusion_matrix(y_test, predictions)
    
    print("Accuracy:", acc)
    print("Classification Report:\n", report)
    print("Confusion Matrix:\n", confusion)

def main():
    X_train, X_test, y_train, y_test = load_data()
    class_weight_dict = compute_weights(y_train)

    model = ICWGANInverter(input_shape=(10,), num_classes=2)
    optimizer = Adam(learning_rate=0.0002, beta_1=0.5)  
    model.generator.compile(optimizer=optimizer, loss='binary_crossentropy')
    model.discriminator.compile(optimizer=optimizer, loss=[BinaryCrossentropy(), SparseCategoricalCrossentropy()])

    model.generator.fit([X_train, y_train], X_train, epochs=10, batch_size=32, sample_weight=class_weight_dict)
    model.discriminator.fit(X_train, [y_train, X_train], epochs=10, batch_size=32, class_weight=class_weight_dict)

    evaluate_model(model, X_test, y_test)

    input_shape=(10, 10, 1)  
    num_classes=2
    cnn_model = build_cnn(input_shape, num_classes)
    
    optimizer = Adam(learning_rate=0.0002, beta_1=0.5) 
    cnn_model.compile(optimizer=optimizer,
                     loss='sparse_categorical_crossentropy',
                     metrics=['accuracy'])

    cnn_model.fit(X_train, y_train, epochs=10, batch_size=32, class_weight=class_weight_dict)
    evaluate_model(cnn_model, X_test, y_test)

if __name__ == "__main__":
    main()
